# Supplementary material for: Cryo EM Analysis Reveals Inherent Flexibility of Authentic Murine Papillomavirus Capsids
Source: Viruses. 2021 Oct 7;13(10):2023. doi: 10.3390/v13102023 (PMC8537154; doi:10.3390/v13102023)
Supplement: Supplementary file 1 [file viruses-13-02023-s001.zip]

Archive with 1 entries (1 files):
- viruses-1367909-supplementary.pdf
